# Supplementary material for: Transcriptome and proteome analysis reveals the anti-cancer properties of Hypnea musciformis marine macroalga extract in liver and intestinal cancer cells
Source: Hum Genomics. 2023 Jul 31;17:71. doi: 10.1186/s40246-023-00517-0 (PMC10388463; doi:10.1186/s40246-023-00517-0)
Supplement: Supplementary file 1 — Additional file 1. This excel sheet contains additional statistical information organised and described as supplementary tables 1 to 10 in main text. [file 40246_2023_517_MOESM1_ESM.xlsx]

## Sheet: Supplementary table 1
Supplementary Table 1 : RT-qPCR primer sequences
I/N	Gene	Forward primer (5'-3')	Reverse primer (5'-3')	Amplicon length (bp)
1	BRCA1	TAGCTGTTGGAAGGACTAGGT	GCAGTGTTAACAGCACAACATT	106
2	PRKDC	CAAACCTAAGCACTTTGCAGTT	GAGAGCTACACTTTATGGGTAACA	93
3	ORC1	GCCAAGCTAGTCTACAAAGCA	ACATGAGAGCCATTTCCATTCA	85
4	ANAPC15	GGATGATGAAGATGATGAGGATAGT	CATCATCCGGTGACTCATTGTA	101
5	NFKBIA	CCAGGAGTGTTAAGCGTTCA	CACCATTTACAGGAGGGTAACA	80
6	BBC3	GGGAGGAGTCTGGGAGT	TTCATTCCGGTATCTACAGCAG	78
7	GADD45A	GTTTAAGTGTGCAGCCATAGT	ATGATTAACCCTTTCGGCTTT	79
8	VEGFA	GCACATAGGAGAGATGAGCTTC	CAAGGCCCACAGGGATTT	93
9	CDKN1A	TCCACCTAGACTGTAAACCTCT	ATTCAGCATTGTGGGAGGAG	86
10	PIDD1	GCCCTGGAGCAGAGTGA	CGGATGCTGTCCTGGTACTT	89

## Sheet: Supplementary table 2
Supplementary Table 2 : ChIP-qPCR primer sequences
I/N	Gene	Forward primer (5'-3')	Reverse primer (5'-3')	Amplicon length (bp)
1	VEGFA	TGTTTGGGAGGTCAGAAATAGG	TAAAGAGGGAATGGGCTTTGG	75
2	NFKBIA	GTCACGGACAGGGAACTTT	CTTGCAGAGGGACAGGATTAC	117
3	CDKN1A	AGGCTGTGGCTCTGATTG	GGCAGCCCAAGGACAAA	101
4	PRKDC	GGACTAGCCAACACCTTGAAT	GCACCCATTGATTATTTCGTAGATT	103
5	PIDD1	CCACCGTTGCAGCCATC	TCCTGCCTCTGCAGCTT	105
6	BBC3	CCGCGGACAAGTCAGGA	CCTCCTTGCCTTGGGCTA	109
7	ORC1	CTAACACGACAGGTGCTATGAG	TGGAGAGGCAATACTGGAATTT	77
8	GADD45A	AGCTACTCCCTACCTACATCTG	GCCAGGAATTCATTTGGCTTTA	86
9	Control #1	TGTTCTACCTTTGTTACCTGAG	CCACCACTTGAATGCTTCC	153
10	Control #2	AAGTTTGACAAGTTCAAGCACCTG	TGGCACCATGCTTCTTTAAGTC	76
11	Control #3	CACACCATAGTGAGGAGAC	ATGAAGCGTGCCTTAGAG	166

## Sheet: Supplementary table 3
Supplementary Table 3 : Statistical analysis of phenotypic responses
XTT cytotoxic assay (C: concentration, mg/ml)
Ls174	Diff of Means	t	Unadjusted P	Critical Level	Significant?		HepG2	Diff of Means	t	Unadjusted P	Critical Level	Significant?
C-0 vs. C-0.25	0.553	0.285	0.78	0.05	No		C-0 vs. C-0.06	0	0	1	0.05	No
C-0 vs. C-0.5	6.68	3.436	0.004	0.025	Yes		C-0 vs. C-0.125	18.336	11.654	<0.001	0.025	Yes
C-0 vs. C-0.75	51.821	26.656	<0.001	0.017	Yes		C-0 vs. C-0.25	19.289	12.259	<0.001	0.017	Yes
C-0 vs. C-1	67.541	34.743	<0.001	0.013	Yes		C-0 vs. C-0.5	29.815	18.949	<0.001	0.013	Yes
C-0 vs. C-1.5	96.758	49.772	<0.001	0.01	Yes		C-0 vs. C-0.75	43.149	27.424	<0.001	0.01	Yes
C-0 vs. C-2	98.57	50.704	<0.001	0.009	Yes		C-0 vs. C-1	73.537	46.737	<0.001	0.009	Yes
							C-0 vs. C-1.5	92.283	58.651	<0.001	0.007	Yes
							C-0 vs. C-2	98.427	62.556	<0.001	0.006	Yes
Mitochondrial potential response (t: time, hrs)
Ls174	Diff of Means	t	Unadjusted P	Critical Level	Significant?		HepG2	Diff of Means	t	Unadjusted P	Critical Level	Significant?
control vs. t-0.5	4.998	0.143	0.887	0.05	No		control vs. t-0.5	9	0.848	0.405	0.025	No
control vs. t-1	8.337	0.239	0.813	0.025	No		control vs. t-1	26.83	2.528	0.018	0.01	No
control vs. t-2	61.471	1.761	0.091	0.013	No		control vs. t-2	9.866	0.93	0.362	0.017	No
control vs. t-4	136.99	3.925	<0.001	0.007	Yes		control vs. t-4	54.304	5.117	<0.001	0.009	Yes
control vs. t-8	18.885	0.541	0.593	0.017	No		control vs. t-8	80.493	7.585	<0.001	0.007	Yes
control vs. t-16	97.566	2.796	0.01	0.01	Yes		control vs. t-16	5.039	0.475	0.639	0.05	No
control vs. t-24	95.408	2.734	0.012	0.01	Yes		control vs. t-24	15.783	1.487	0.15	0.013	No
FACS (t: time, hrs)
Viable							Viable
Ls174	Diff of Means	t	Unadjusted P	Critical Level	Significant?		HepG2	Diff of Means	t	Unadjusted P	Critical Level	Significant?
t-0 vs. t-0.5	1.2	0.0735	0.941	0.05	No		t-0 vs. t-0.5	1.11	0.167	0.868	0.05	No
t-0 vs. t-1	1.51	0.119	0.905	0.025	No		t-0 vs. t-1	1.44	0.216	0.829	0.025	No
t-0 vs. t-2	7.94	0.628	0.53	0.017	No		t-0 vs. t-2	11.44	1.719	0.086	0.017	No
t-0 vs. t-4	29.7	2.349	0.013	0.013	Yes		t-0 vs. t-4	14.49	2.177	0.012	0.013	Yes
t-0 vs. t-8	41.61	3.291	0.001	0.009	Yes		t-0 vs. t-8	30.88	4.64	<0.001	0.009	Yes
t-0 vs. t-16	53.9	4.263	<0.001	0.007	Yes		t-0 vs. t-16	31.65	4.756	<0.001	0.007	Yes
t-0 vs. t-24	37.87	2.995	0.003	0.01	Yes		t-0 vs. t-24	25.89	3.89	<0.001	0.01	Yes
Apoptotic							Apoptotic
Ls174	Diff of Means	t	Unadjusted P	Critical Level	Significant?		HepG2	Diff of Means	t	Unadjusted P	Critical Level	Significant?
t-0 vs. t-0.5	0.44	0.644	0.52	0.017	No		t-0 vs. t-0.5		0.542	0.588	0.05	No
t-0 vs. t-1	1.86	0.563	0.573	0.025	No		t-0 vs. t-1		2.374	0.018	0.025	Yes
t-0 vs. t-2	0.02	0.069	0.945	0.05	No		t-0 vs. t-2		2.549	0.011	0.017	Yes
t-0 vs. t-4	2.46	2.231	0.026	0.013	No		t-0 vs. t-4		3.067	0.002	0.013	Yes
t-0 vs. t-8	3.76	3.254	0.001	0.009	Yes		t-0 vs. t-8		3.926	<0.001	0.007	Yes
t-0 vs. t-16	5.89	3.455	<0.001	0.007	Yes		t-0 vs. t-16		3.858	<0.001	0.009	Yes
t-0 vs. t-24	5.58	3.168	0.002	0.01	Yes		t-0 vs. t-24		3.31	<0.001	0.01	Yes
Necrotic							Necrotic
Ls174	Diff of Means	t	Unadjusted P	Critical Level	Significant?		HepG2	Diff of Means	t	Unadjusted P	Critical Level	Significant?
t-0 vs. t-0.5	0.76	0.161	0.872	0.05	No		t-0 vs. t-0.5	2.2	0.319	0.749	0.05	No
t-0 vs. t-1	3.32	0.703	0.482	0.025	No		t-0 vs. t-1	9.38	1.362	0.173	0.017	Yes
t-0 vs. t-2	7.96	1.685	0.092	0.017	No		t-0 vs. t-2	18.87	2.739	0.006	0.017	Yes
t-0 vs. t-4	32.26	6.83	<0.001	0.013	Yes		t-0 vs. t-4	23.88	3.467	<0.001	0.013	Yes
t-0 vs. t-8	44.37	9.394	<0.001	0.009	Yes		t-0 vs. t-8	42.51	6.171	<0.001	0.009	Yes
t-0 vs. t-16	59.79	12.658	<0.001	0.007	Yes		t-0 vs. t-16	43.59	6.328	<0.001	0.007	Yes
t-0 vs. t-24	43.45	9.199	<0.001	0.01	Yes		t-0 vs. t-24	36.81	5.344	<0.001	0.01	Yes

## Sheet: Supplementary table 4
Supplementary Table 4 : KEGG pathway analysis of differentially expressed transcripts after HME treatment
Ls174										HepG2
ID	Description	GeneRatio	BgRatio	pvalue	p.adjust	qvalue	geneID	Count		ID	Description	GeneRatio	BgRatio	pvalue	p.adjust	qvalue	geneID	Count
hsa04141	Protein processing in endoplasmic reticulum	21/252	171/8163	5.65733e-08	5.65733e-08	1.42326e-05	HSP90B1/UGGT1/HSPA5/CALR/GANAB/STT3B/CANX/HYOU1/RPN2/PDIA4/SEL1L/STT3A/PRKCSH/EIF2AK3/RRBP1/EDEM3/RPN1/LMAN1/DNAJC3/PDIA3/WFS1	21		hsa05210	Colorectal cancer	22/606	86/8163	1.80108e-07	1.80108e-07	4.3605e-05	JUN/CDKN1A/BBC3/GADD45A/BCL2L11/AREG/TCF7L2/EREG/TCF7/BIRC5/RALGDS/PIK3R2/TGFA/RPS6KB2/SOS1/RPS6KB1/RALB/MAP2K1/BAX/MAPK3/AXIN1/BRAF	22
hsa04151	PI3K-Akt signaling pathway	25/252	354/8163	8.93235e-05	8.93235e-05	0.0102067	HSP90B1/PCK2/DDIT4/SGK2/ITGA6/ITGAV/AREG/EGFR/PCK1/ERBB2/MET/KITLG/LAMA5/NOS3/MYC/IGF1R/MAGI1/FGFR4/VEGFA/ITGA7/EFNA1/EREG/COL9A3/IFNAR1/STK11	25		hsa00860	Porphyrin metabolism	14/606	43/8163	1.38295e-06	1.38295e-06	0.00016741	MMAB/UGT1A4/UGT1A7/UGT1A8/UGT1A1/UGT1A5/UGT1A3/UGT1A9/UROS/UGT1A10/COX10/UGT1A6/PPOX/ALAS1	14
hsa00510	N-Glycan biosynthesis	8/252	50/8163	0.00012881	0.00012881	0.0102067	GANAB/STT3B/MAN2A1/RPN2/STT3A/RPN1/MAN2A2/ALG12	8		hsa00040	Pentose and glucuronate interconversions	12/606	35/8163	4.28476e-06	4.28476e-06	0.000345788	AKR1B10/UGT1A4/SORD/UGT1A7/UGT1A8/UGT1A1/UGT1A5/UGT1A3/UGT1A9/UGDH/UGT1A10/UGT1A6	12
hsa00513	Various types of N-glycan biosynthesis	7/252	39/8163	0.000162282	0.000162282	0.0102067	STT3B/MAN2A1/RPN2/STT3A/RPN1/MAN2A2/ALG12	7		hsa03030	DNA replication	12/606	36/8163	5.99842e-06	5.99842e-06	0.000363062	RFC4/RFC5/MCM5/MCM4/MCM6/POLE/RFC3/POLD2/RFC2/RNASEH2A/POLA1/POLD1	12
hsa00100	Steroid biosynthesis	5/252	20/8163	0.000285555	0.000285555	0.0143679	DHCR24/CYP51A1/SQLE/SOAT1/LBR	5		hsa04140	Autophagy - animal	26/606	141/8163	1.18627e-05	1.18627e-05	0.000567524	GABARAPL1/DDIT4/SQSTM1/ATG16L1/MAP1LC3B2/UVRAG/RRAS2/ERN1/TANK/SNAP29/PPP2CB/STK11/ATG9A/PIK3R2/RPS6KB2/SH3GLB1/RPS6KB1/MAP2K1/MAP1LC3B/ZFYVE1/AKT1S1/TBK1/VAMP8/MAPK3/RAB33B/RHEB	26
hsa03320	PPAR signaling pathway	9/252	75/8163	0.000467591	0.000467591	0.019606	PLIN2/ACSL3/FADS2/PCK2/CPT1A/PCK1/HMGCS1/GK/PPARD	9		hsa05132	Salmonella infection	38/606	249/8163	1.40647e-05	1.40647e-05	0.000567524	JUN/NFKBIA/ANXA2/EXOC4/CYTH3/ARL8A/IKBKG/TNFRSF10A/TCF7L2/ACBD3/ACTB/TCF7/PKN1/FHOD1/PFN1/MYL5/KPNA1/MAP2K6/TNFRSF1A/MAP2K1/SNX9/VPS33A/GSDMD/BAX/MAPK13/CYTH1/MAPK3/TUBA4A/PIK3C2A/PAK1/TNFRSF10B/DCTN6/RIPK2/CYTH2/RHOG/ARPC1A/RIPK1/ARF1	38
hsa04142	Lysosome	12/252	132/8163	0.000752444	0.000752444	0.0270427	GNS/LAMP1/TPP1/SORT1/GNPTAB/GAA/IGF2R/SMPD1/MANBA/LAMP2/PLA2G15/ARSA	12		hsa00053	Ascorbate and aldarate metabolism	10/606	30/8163	3.62849e-05	3.62849e-05	0.00125497	UGT1A4/UGT1A7/UGT1A8/UGT1A1/UGT1A5/UGT1A3/UGT1A9/UGDH/UGT1A10/UGT1A6	10
hsa04216	Ferroptosis	6/252	41/8163	0.00147954	0.00147954	0.0419936	ACSL3/TFRC/SLC39A14/FTL/GCLM/GCLC	6		hsa01240	Biosynthesis of cofactors	26/606	153/8163	5.20185e-05	5.20185e-05	0.0014497	GCLC/GCLM/PTS/PANK1/MTHFD2/MMAB/NADK2/MTHFD1L/FPGS/UGT1A4/UGT1A7/UGT1A8/UGT1A1/UGT1A5/UGT1A3/UGT1A9/UROS/UGDH/UGT1A10/COX10/FLAD1/UGT1A6/PPOX/GMPPA/ALAS1/PMM1	26
hsa04512	ECM-receptor interaction	9/252	88/8163	0.00150228	0.00150228	0.0419936	AGRN/HSPG2/ITGA6/ITGAV/DAG1/LAMA5/ITGA7/FRAS1/COL9A3	9		hsa04210	Apoptosis	24/606	136/8163	5.38912e-05	5.38912e-05	0.0014497	JUN/NFKBIA/BBC3/GADD45A/BCL2L11/MCL1/IKBKG/CASP6/TNFRSF10A/ACTB/ERN1/BIRC5/ATF4/PIK3R2/PARP1/TNFRSF1A/MAP2K1/BAX/DDIT3/MAPK3/TUBA4A/TNFRSF10B/PIDD1/RIPK1	24
hsa04010	MAPK signaling pathway	18/252	294/8163	0.00427217	0.00427217	0.107479	AREG/EGFR/HSPB1/ERBB2/TGFBR1/MET/KITLG/MYC/IGF1R/FGFR4/VEGFA/NF1/GADD45A/RASA2/EFNA1/EREG/ELK4/JUN	18		hsa00051	Fructose and mannose metabolism	10/606	33/8163	9.11703e-05	9.11703e-05	0.00220728	PFKFB3/AKR1B10/HK2/TIGAR/KHK/PFKFB2/SORD/GMPPA/ALDOC/PMM1	10
hsa00600	Sphingolipid metabolism	6/252	53/8163	0.00555331	0.00555331	0.117598	SPTLC2/CERS6/SMPD1/SGMS1/SMPD2/ARSA	6		hsa00140	Steroid hormone biosynthesis	14/606	61/8163	0.000113738	0.000113738	0.00250332	AKR1C2/AKR1C1/DHRS11/UGT1A4/UGT1A7/UGT1A8/UGT1A1/UGT1A5/UGT1A3/UGT1A9/AKR1C3/UGT1A10/UGT1A6/SRD5A3	14
hsa04977	Vitamin digestion and absorption	4/252	24/8163	0.00579006	0.00579006	0.117598	SCARB1/SLC19A2/ABCC1/LMBRD1	4		hsa05131	Shigellosis	35/606	247/8163	0.000144093	0.000144093	0.00290713	JUN/NFKBIA/SQSTM1/CYTH3/BCAR1/ATG16L1/IKBKG/MAP1LC3B2/VCL/SHARPIN/TLN2/HK2/ACTB/PFN1/MYL5/PIK3R2/RPS6KB2/PLCG1/ARHGEF2/RPS6KB1/UBE2D1/TNFRSF1A/MAP1LC3B/AKT1S1/BAX/MAPK13/TBK1/CYTH1/MAPK3/RBCK1/RIPK2/CYTH2/ARPC1A/RIPK1/ARF1	35
hsa04520	Adherens junction	7/252	71/8163	0.0060767	0.0060767	0.117598	EGFR/ERBB2/TGFBR1/MET/PTPRF/IGF1R/NECTIN3	7		hsa04152	AMPK signaling pathway	21/606	121/8163	0.000198665	0.000198665	0.00369984	PFKFB3/PCK1/SIRT1/PPP2R2A/RAB10/CPT1A/PPP2R5A/PPP2CB/PPP2R5D/STK11/PFKFB2/PIK3R2/RPS6KB2/FASN/RPS6KB1/AKT1S1/CPT1B/PPP2R2D/CRTC2/STRADB/RHEB	21
hsa01240	Biosynthesis of cofactors	11/252	153/8163	0.00764781	0.00764781	0.130196	MTHFD2/MMAB/ALAS1/PSAT1/GCLM/GMPPA/ALDH3A2/GCLC/VKORC1L1/MTHFD2L/ALAD	11		hsa05221	Acute myeloid leukemia	14/606	67/8163	0.00032648	0.00032648	0.0056459	PIM1/DUSP6/CEBPA/IKBKG/TCF7L2/TCF7/PIK3R2/RPS6KB2/SOS1/RPS6KB1/PIM2/MAP2K1/MAPK3/BRAF	14
hsa00563	Glycosylphosphatidylinositol (GPI)-anchor biosynthesis	4/252	26/8163	0.00776273	0.00776273	0.130196	PGAP1/PIGN/PIGK/PIGU	4		hsa05212	Pancreatic cancer	15/606	76/8163	0.000388949	0.000388949	0.00627778	CDKN1A/GADD45A/IKBKG/VEGFA/RALGDS/PIK3R2/TGFA/RPS6KB2/RPS6KB1/RALB/MAP2K1/BAX/MAPK3/JAK1/BRAF	15
hsa01040	Biosynthesis of unsaturated fatty acids	4/252	27/8163	0.00889606	0.00889606	0.13357	FADS2/HACD3/HACD2/BAAT	4		hsa04012	ErbB signaling pathway	16/606	85/8163	0.000440853	0.000440853	0.0066708	JUN/CDKN1A/SHC2/AREG/EREG/PIK3R2/TGFA/RPS6KB2/PLCG1/SOS1/RPS6KB1/MAP2K1/MAPK3/PAK1/NCK1/BRAF	16
hsa04510	Focal adhesion	13/252	201/8163	0.00928429	0.00928429	0.13357	ITGA6/ITGAV/EGFR/ERBB2/MET/LAMA5/PIP5K1C/IGF1R/VAV3/VEGFA/ITGA7/COL9A3/JUN	13		hsa01521	EGFR tyrosine kinase inhibitor resistance	15/606	79/8163	0.000599748	0.000599748	0.0085413	SHC2/BCL2L11/VEGFA/JAK2/PIK3R2/TGFA/RPS6KB2/PLCG1/SOS1/RPS6KB1/MAP2K1/BAX/MAPK3/JAK1/BRAF	15
hsa04978	Mineral absorption	6/252	60/8163	0.010131	0.010131	0.13357	ATP2B1/FTL/TRPM7/ATP1B3/CLCN2/MT1X	6		hsa05235	PD-L1 expression and PD-1 checkpoint pathway in cancer	16/606	89/8163	0.00074914	0.00074914	0.0100762	JUN/NFKBIA/IKBKG/IFNGR2/JAK2/PIK3R2/RPS6KB2/PLCG1/PPP3R1/RPS6KB1/MAP2K6/MAP2K1/MAPK13/MAPK3/JAK1/PPP3CA	16
hsa04360	Axon guidance	12/252	182/8163	0.0105879	0.0105879	0.13357	ROBO1/PLXNB2/PLXNA1/BMPR2/MET/PLXNB1/PLXNA3/EPHB4/CFL2/RYK/EFNA1/PARD6A	12		hsa04931	Insulin resistance	18/606	108/8163	0.00091505	0.00091505	0.0116599	PCK1/NFKBIA/TRIB3/MLXIPL/CPT1A/SLC27A3/RPS6KA3/PIK3R2/RPS6KB2/SLC2A1/RPS6KB1/NR1H3/TNFRSF1A/MLX/CPT1B/PPP1R3E/CRTC2/NR1H2	18
hsa00564	Glycerophospholipid metabolism	8/252	98/8163	0.0106185	0.0106185	0.13357	LPCAT1/LPCAT2/SELENOI/MBOAT7/PLA2G15/PNPLA6/PTDSS2/LCLAT1	8		hsa04370	VEGF signaling pathway	12/606	59/8163	0.00110657	0.00110657	0.0133953	SHC2/VEGFA/JMJD7-PLA2G4B/PIK3R2/HSPB1/PLCG1/PPP3R1/MAP2K1/MAPK13/MAPK3/SPHK2/PPP3CA	12
hsa00514	Other types of O-glycan biosynthesis	5/252	47/8163	0.0143662	0.0143662	0.172106	GALNT1/PLOD3/POMT1/POC1B-GALNT4/GALNT4	5		hsa05160	Hepatitis C	23/606	157/8163	0.00122805	0.00122805	0.014158	LDLR/NFKBIA/CDKN1A/STAT2/IKBKG/CLDN4/PPP2R2A/PPP2CB/PIK3R2/IFNAR1/SOS1/NR1H3/TNFRSF1A/MAP2K1/BAX/TBK1/MAPK3/PPP2R2D/JAK1/BRAF/RIPK1/DDX58/PIAS1	23
hsa05210	Colorectal cancer	7/252	86/8163	0.0166592	0.0166592	0.190504	AREG/EGFR/TGFBR1/MYC/GADD45A/EREG/JUN	7		hsa05130	Pathogenic Escherichia coli infection	27/606	197/8163	0.00135103	0.00135103	0.014584	JUN/GNA13/NFKBIA/CYTH3/BAIAP2L1/IKBKG/CLDN4/TNFRSF10A/ACTB/ARHGEF2/MYH14/MYO1B/TNFRSF1A/SEC24D/BAX/MAPK13/CYTH1/MAPK3/TUBA4A/MYO1E/PAK1/TNFRSF10B/CYTH2/NCK1/ARPC1A/RIPK1/ARF1	27
hsa04931	Insulin resistance	8/252	108/8163	0.0182929	0.0182929	0.191867	PCK2/CPT1A/PCK1/TRIB3/PTPRF/NOS3/NFKBIA/PPP1R3E	8		hsa05225	Hepatocellular carcinoma	24/606	168/8163	0.00138548	0.00138548	0.014584	TXNRD1/CDKN1A/SHC2/GADD45A/TCF7L2/ACTB/TCF7/SMARCC1/NFE2L2/KEAP1/SMARCA2/PIK3R2/TGFA/RPS6KB2/PLCG1/SOS1/RPS6KB1/MAP2K1/BAX/FZD3/MAPK3/CSNK1A1/AXIN1/BRAF	24
hsa04066	HIF-1 signaling pathway	8/252	109/8163	0.0192341	0.0192341	0.191867	TFRC/EGFR/ERBB2/NOS3/IGF1R/VEGFA/VHL/EGLN1	8		hsa05211	Renal cell carcinoma	13/606	69/8163	0.0014711	0.0014711	0.01484	JUN/CDKN1A/VEGFA/VHL/FLCN/PIK3R2/TGFA/SLC2A1/SOS1/MAP2K1/MAPK3/PAK1/BRAF	13
hsa04920	Adipocytokine signaling pathway	6/252	69/8163	0.0193085	0.0193085	0.191867	ACSL3/PCK2/CPT1A/PCK1/NFKBIA/STK11	6		hsa03420	Nucleotide excision repair	10/606	47/8163	0.0019811	0.0019811	0.0191854	RFC4/RFC5/XPC/CCNH/POLE/RFC3/POLD2/RFC2/ERCC6/POLD1	10
hsa05120	Epithelial cell signaling in Helicobacter pylori infection	6/252	70/8163	0.0205916	0.0205916	0.191867	EGFR/ADAM10/ADAM17/MET/NFKBIA/JUN	6		hsa05208	Chemical carcinogenesis - ROS	29/606	223/8163	0.00207472	0.00207472	0.0193192	JUN/NFKBIA/AKR1C2/AKR1C1/IKBKG/VEGFA/SLC26A2/NDUFB10/EPHX2/ATP5F1D/NFE2L2/PRKD3/KEAP1/PIK3R2/NDUFB1/NDUFA11/ATP5F1E/SOS1/NDUFA13/NDUFS8/AKR1C3/MAP2K1/AHR/MAPK13/NDUFA10/MAPK3/NDUFS6/SLC26A6/BRAF	29
hsa05230	Central carbon metabolism in cancer	6/252	70/8163	0.0205916	0.0205916	0.191867	SLC7A5/EGFR/ERBB2/G6PD/MET/MYC	6		hsa04137	Mitophagy - animal	13/606	72/8163	0.00219804	0.00219804	0.0197095	JUN/GABARAPL1/SQSTM1/MAP1LC3B2/RRAS2/ATF4/ATG9A/RHOT2/MAP1LC3B/TBK1/SP1/TAX1BP1/BNIP3L	13
hsa04514	Cell adhesion molecules	10/252	157/8163	0.0233427	0.0233427	0.208836	ALCAM/OCLN/ITGA6/ITGAV/GLG1/CLDN1/ICOSLG/PTPRF/NECTIN3/PTPRS	10		hsa04150	mTOR signaling pathway	22/606	156/8163	0.0025449	0.0025449	0.0220048	DDIT4/LPIN3/GRB10/SLC3A2/FLCN/RPS6KA3/STK11/PIK3R2/RPS6KB2/SOS1/RPS6KB1/TNFRSF1A/MAP2K1/TELO2/AKT1S1/FZD3/MAPK3/FNIP1/STRADB/LAMTOR3/BRAF/RHEB	22
hsa00512	Mucin type O-glycan biosynthesis	4/252	36/8163	0.024073	0.024073	0.208836	ST6GALNAC1/GALNT1/POC1B-GALNT4/GALNT4	4		hsa04380	Osteoclast differentiation	19/606	128/8163	0.00272073	0.00272073	0.0227139	JUN/NFKBIA/FOSL2/FOSL1/JUNB/SQSTM1/STAT2/IKBKG/IFNGR2/PIK3R2/IFNAR1/PPP3R1/MAP2K6/TNFRSF1A/MAP2K1/MAPK13/MAPK3/JAK1/PPP3CA	19
hsa04918	Thyroid hormone synthesis	6/252	75/8163	0.0278769	0.0278769	0.233775	HSP90B1/HSPA5/CANX/GPX2/PDIA4/ATP1B3	6		hsa05213	Endometrial cancer	11/606	58/8163	0.00316162	0.00316162	0.0252626	CDKN1A/GADD45A/TCF7L2/TCF7/PIK3R2/SOS1/MAP2K1/BAX/MAPK3/AXIN1/BRAF	11
hsa01212	Fatty acid metabolism	5/252	57/8163	0.030642	0.030642	0.245396	ACSL3/FADS2/HACD3/CPT1A/HACD2	5		hsa04217	Necroptosis	22/606	159/8163	0.00323471	0.00323471	0.0252626	SQSTM1/STAT2/TNFRSF10A/H2AJ/SHARPIN/CHMP6/JMJD7-PLA2G4B/IFNGR2/CHMP1B/JAK2/IFNAR1/PARP1/TNFRSF1A/CHMP5/CHMP4C/BAX/TNFRSF10B/RBCK1/JAK1/FTL/RIPK1/GLUL	22
hsa05412	Arrhythmogenic right ventricular cardiomyopathy	6/252	77/8163	0.0312135	0.0312135	0.245396	ITGA6/ITGAV/DSC2/DAG1/ATP2A2/ITGA7	6		hsa04068	FoxO signaling pathway	19/606	131/8163	0.00354731	0.00354731	0.0268382	PCK1/GABARAPL1/CDKN1A/GADD45A/BCL2L11/SIRT1/CDKN2D/BCL6/PLK1/STK11/PIK3R2/SOS1/MAP2K1/MAPK13/MAPK3/CCNG2/FBXO25/HOMER1/BRAF	19
hsa04964	Proximal tubule bicarbonate reclamation	3/252	23/8163	0.0326346	0.0326346	0.248793	PCK2/PCK1/ATP1B3	3		hsa05164	Influenza A	23/606	171/8163	0.00379346	0.00379346	0.0270345	NFKBIA/STAT2/IKBKG/TNFRSF10A/BCL2L2-PABPN1/PABPN1/ACTB/IFNGR2/JAK2/PIK3R2/KPNA1/IFNAR1/TNFRSF1A/MAP2K1/BAX/TBK1/NXT2/MAPK3/TNFRSF10B/NLRX1/JAK1/DDX58/DNAJC3	23
hsa01521	EGFR tyrosine kinase inhibitor resistance	6/252	79/8163	0.034801	0.034801	0.257506	EGFR/ERBB2/MET/IGF1R/VEGFA/NF1	6		hsa00830	Retinol metabolism	12/606	68/8163	0.00390228	0.00390228	0.0270345	DGAT1/DHRS4L2/DHRS4/UGT1A4/UGT1A7/UGT1A8/UGT1A1/UGT1A5/UGT1A3/UGT1A9/UGT1A10/UGT1A6	12
hsa05219	Bladder cancer	4/252	41/8163	0.036755	0.036755	0.264193	EGFR/ERBB2/MYC/VEGFA	4		hsa05207	Chemical carcinogenesis - receptor activation	27/606	212/8163	0.00390825	0.00390825	0.0270345	JUN/JAG1/PAQR8/VEGFA/BCL6/EPHX2/BIRC5/ATF4/JAK2/RPS6KA3/PIK3R2/KPNA1/UGT1A4/RPS6KB2/UGT1A7/UGT1A8/UGT1A1/UGT1A5/UGT1A3/UGT1A9/SOS1/RPS6KB1/MAP2K1/AHR/UGT1A10/UGT1A6/MAPK3	27
hsa00071	Fatty acid degradation	4/252	43/8163	0.0427224	0.0427224	0.298557	ACSL3/CPT1A/CYP2U1/ALDH3A2	4		hsa04621	NOD-like receptor signaling pathway	24/606	184/8163	0.00467814	0.00467814	0.0314612	JUN/GABARAPL1/NFKBIA/STAT2/ATG16L1/IKBKG/MAP1LC3B2/SHARPIN/NAMPT/PANX1/TANK/PKN1/NLRP1/IFNAR1/MAP1LC3B/GSDMD/MAPK13/TBK1/MAPK3/RBCK1/NLRX1/RIPK2/JAK1/RIPK1	24
hsa04012	ErbB signaling pathway	6/252	85/8163	0.0471172	0.0471172	0.32037	AREG/EGFR/ERBB2/MYC/EREG/JUN	6		hsa05216	Thyroid cancer	8/606	37/8163	0.0049507	0.0049507	0.0323944	CDKN1A/GADD45A/TCF7L2/TCF7/MAP2K1/BAX/MAPK3/BRAF	8
hsa04068	FoxO signaling pathway	8/252	131/8163	0.0495274	0.0495274	0.327896	PCK2/SGK2/EGFR/PCK1/TGFBR1/IGF1R/GADD45A/STK11	8		hsa03022	Basal transcription factors	9/606	45/8163	0.00509188	0.00509188	0.0324413	TAF11/TAF15/TAF6/TAF13/CCNH/TAF9B/GTF2B/GTF2IRD1/GTF2E2	9
										hsa03430	Mismatch repair	6/606	23/8163	0.00552788	0.00552788	0.0342626	RFC4/RFC5/RFC3/POLD2/RFC2/POLD1	6
										hsa00983	Drug metabolism - other enzymes	13/606	80/8163	0.00566077	0.00566077	0.0342626	IMPDH1/CES2/UGT1A4/UGT1A7/UGT1A8/UGT1A1/UGT1A5/UGT1A3/UGT1A9/UGT1A10/UGT1A6/RRM2B/UPP1	13
										hsa05224	Breast cancer	20/606	147/8163	0.00588955	0.00588955	0.0347778	JUN/JAG1/BRCA1/CDKN1A/SHC2/GADD45A/TCF7L2/TCF7/PIK3R2/RPS6KB2/SOS1/RPS6KB1/MAP2K1/BAX/SP1/FZD3/MAPK3/CSNK1A1/AXIN1/BRAF	20
										hsa04722	Neurotrophin signaling pathway	17/606	119/8163	0.00658546	0.00658546	0.0378942	JUN/NFKBIA/SHC2/SH2B1/ATF4/RPS6KA3/PRDM4/PIK3R2/PLCG1/SOS1/MAP2K1/BAX/MAPK13/MAPK3/ARHGDIA/RIPK2/BRAF	17
										hsa00513	Various types of N-glycan biosynthesis	8/606	39/8163	0.00692046	0.00692046	0.0378942	ALG12/B4GALT2/B4GALT3/STT3A/B4GALNT4/RPN1/HEXD/MAN1B1	8
										hsa04115	p53 signaling pathway	12/606	73/8163	0.00702253	0.00702253	0.0378942	SFN/CDKN1A/BBC3/GADD45A/PPM1D/TNFRSF10A/BAX/PERP/CCNG2/TNFRSF10B/PIDD1/RRM2B	12
										hsa04714	Thermogenesis	28/606	232/8163	0.00704338	0.00704338	0.0378942	ZNF516/KDM3A/SLC25A29/NDUFB10/ACTB/CPT1A/SMARCC1/ATP5F1D/RPS6KA3/SMARCA2/COX11/NDUFB1/RPS6KB2/ATP5ME/NDUFA11/ATP5F1E/SOS1/NDUFA13/RPS6KB1/NDUFS8/NDUFAF5/AKT1S1/COX10/MAPK13/CPT1B/NDUFA10/NDUFS6/RHEB	28
										hsa05161	Hepatitis B	21/606	162/8163	0.00842125	0.00842125	0.0443224	JUN/NFKBIA/HSPG2/CDKN1A/STAT2/IKBKG/BIRC5/ATF4/JAK2/PIK3R2/IFNAR1/SOS1/MAP2K6/MAP2K1/BAX/MAPK13/TBK1/MAPK3/JAK1/BRAF/DDX58	21
										hsa05167	Kaposi sarcoma-associated herpesvirus infection	24/606	194/8163	0.00900105	0.00900105	0.046366	JUN/NFKBIA/CDKN1A/STAT2/IKBKG/VEGFA/MAP1LC3B2/TCF7L2/TCF7/JAK2/PIK3R2/IFNAR1/PLCG1/PPP3R1/MAP2K6/TNFRSF1A/MAP2K1/MAP1LC3B/BAX/MAPK13/TBK1/MAPK3/JAK1/PPP3CA	24
										hsa04216	Ferroptosis	8/606	41/8163	0.00943091	0.00943091	0.0475682	SAT1/GCLC/GCLM/SLC7A11/MAP1LC3B2/SLC3A2/MAP1LC3B/FTL	8
										hsa04932	Non-alcoholic fatty liver disease	20/606	155/8163	0.0104901	0.0104901	0.0518306	JUN/CEBPA/MLXIPL/BCL2L11/NDUFB10/ERN1/ATF4/PIK3R2/NDUFB1/NDUFA11/NDUFA13/NDUFS8/NR1H3/TNFRSF1A/MLX/BAX/MAPK13/NDUFA10/DDIT3/NDUFS6	20
										hsa04110	Cell cycle	17/606	126/8163	0.0115201	0.0115201	0.0557814	SFN/CDKN1A/GADD45A/ANAPC15/WEE1/CDC25B/CDKN2D/RBL1/MCM5/MCM4/PRKDC/TFDP1/PLK1/MCM6/CCNH/ORC1/BUB1	17
										hsa04390	Hippo signaling pathway	20/606	157/8163	0.0120037	0.0120037	0.0569837	BBC3/PARD6B/AREG/TCF7L2/BMPR2/PPP2R2A/ACTB/TCF7/BIRC5/PPP2CB/STK3/AMOT/SCRIB/WWC1/FZD3/CSNK1D/PPP2R2D/TP53BP2/SAV1/AXIN1	20
										hsa01522	Endocrine resistance	14/606	98/8163	0.0129911	0.0129911	0.0582885	JUN/JAG1/CDKN1A/SHC2/PIK3R2/RPS6KB2/SOS1/RPS6KB1/MAP2K1/BAX/MAPK13/SP1/MAPK3/BRAF	14
										hsa05231	Choline metabolism in cancer	14/606	98/8163	0.0129911	0.0129911	0.0582885	JUN/JMJD7-PLA2G4B/CHKA/RALGDS/PIK3R2/RPS6KB2/PLCG1/SOS1/RPS6KB1/MAP2K1/PIP5K1A/SP1/MAPK3/RHEB	14
										hsa04072	Phospholipase D signaling pathway	19/606	148/8163	0.0130716	0.0130716	0.0582885	GNA13/SHC2/CYTH3/RRAS2/JMJD7-PLA2G4B/AGPAT1/RALGDS/PIK3R2/PLCG1/SOS1/RALB/MAP2K1/PIP5K1A/CYTH1/MAPK3/CYTH2/SPHK2/RHEB/ARF1	19
										hsa00100	Steroid biosynthesis	5/606	20/8163	0.0134824	0.0134824	0.0582885	TM7SF2/DHCR24/LSS/EBP/SC5D	5
										hsa00670	One carbon pool by folate	5/606	20/8163	0.0134824	0.0134824	0.0582885	MTHFD2/TYMS/MTHFD1L/ALDH1L1/MTHFR	5
										hsa04066	HIF-1 signaling pathway	15/606	109/8163	0.0143626	0.0143626	0.0610044	PFKFB3/CDKN1A/VEGFA/HK2/VHL/IFNGR2/PIK3R2/RPS6KB2/PLCG1/SLC2A1/RPS6KB1/MAP2K1/MAPK3/LTBR/ALDOC	15
										hsa04658	Th1 and Th2 cell differentiation	13/606	92/8163	0.0177821	0.0177821	0.0728574	JUN/JAG1/NFKBIA/IKBKG/IFNGR2/JAK2/PLCG1/PPP3R1/MAPK13/MAPK3/IL4R/JAK1/PPP3CA	13
										hsa04010	MAPK signaling pathway	32/606	294/8163	0.0179382	0.0179382	0.0728574	JUN/DUSP6/GADD45A/IKBKG/VEGFA/AREG/CDC25B/EPHA2/EREG/RRAS2/JMJD7-PLA2G4B/ATF4/STK3/RPS6KA3/ELK4/HSPB1/TGFA/SOS1/PPP3R1/MAP2K6/TNFRSF1A/MAP4K4/MAP2K1/MAPK13/DDIT3/MAPK3/MAX/PAK1/LAMTOR3/PPP3CA/BRAF/RAPGEF2	32
										hsa00562	Inositol phosphate metabolism	11/606	73/8163	0.018056	0.018056	0.0728574	INPP1/ALDH6A1/PIP4K2B/MINPP1/PI4K2A/PLCG1/PIP5K1A/PIK3C2A/INPP5A/IMPA1/SYNJ2	11
										hsa00220	Arginine biosynthesis	5/606	22/8163	0.0202548	0.0202548	0.0803902	ARG2/ASL/GLS/GOT1/GLUL	5
										hsa04350	TGF-beta signaling pathway	13/606	94/8163	0.0209616	0.0209616	0.0818536	RGMB/ID3/BMPR2/RBL1/ACVR1/PPP2CB/TFDP1/RPS6KB2/RPS6KB1/SP1/MAPK3/ACVR2A/SMURF1	13
										hsa05214	Glioma	11/606	75/8163	0.0217526	0.0217526	0.0835941	CDKN1A/SHC2/GADD45A/PIK3R2/TGFA/PLCG1/SOS1/MAP2K1/BAX/MAPK3/BRAF	11
										hsa05220	Chronic myeloid leukemia	11/606	76/8163	0.0237963	0.0237963	0.0892665	NFKBIA/CDKN1A/SHC2/GADD45A/IKBKG/PIK3R2/SOS1/MAP2K1/BAX/MAPK3/BRAF	11
										hsa05170	Human immunodeficiency virus 1 infection	24/606	212/8163	0.0245933	0.0245933	0.0892665	JUN/NFKBIA/IKBKG/AP1M2/SAMHD1/WEE1/AP1S1/PIK3R2/RPS6KB2/PLCG1/PPP3R1/RPS6KB1/AP1S3/MAP2K6/TNFRSF1A/MAP2K1/BAX/MAPK13/TBK1/TAPBP/MAPK3/PAK1/PPP3CA/RIPK1	24
										hsa04910	Insulin signaling pathway	17/606	137/8163	0.0247035	0.0247035	0.0892665	PCK1/SHC2/HK2/FLOT2/PIK3R2/RPS6KB2/FASN/PHKB/SOS1/RPS6KB1/MAP2K1/MAPK3/PPP1R3E/INPP5A/PHKA1/BRAF/RHEB	17
										hsa05135	Yersinia infection	17/606	137/8163	0.0247035	0.0247035	0.0892665	JUN/NFKBIA/BCAR1/IKBKG/ACTB/PKN1/RPS6KA3/PIK3R2/PLCG1/MAP2K6/MAP2K1/MAPK13/TBK1/PIP5K1A/MAPK3/RHOG/ARPC1A	17
										hsa04666	Fc gamma R-mediated phagocytosis	13/606	97/8163	0.0265028	0.0265028	0.0943596	JMJD7-PLA2G4B/PIK3R2/RPS6KB2/PLCG1/RPS6KB1/MAP2K1/BIN1/ASAP1/PIP5K1A/MAPK3/PAK1/SPHK2/ARPC1A	13
										hsa05163	Human cytomegalovirus infection	25/606	225/8163	0.0271068	0.0271068	0.0951117	GNA13/NFKBIA/CDKN1A/BCAR1/IKBKG/VEGFA/ATF4/PIK3R2/RPS6KB2/SOS1/PPP3R1/RPS6KB1/MAP2K6/TNFRSF1A/MAP2K1/BAX/MAPK13/TBK1/TAPBP/SP1/MAPK3/JAK1/PPP3CA/RIPK1/RHEB	25
										hsa04215	Apoptosis - multiple species	6/606	32/8163	0.0281435	0.0281435	0.0959174	BBC3/BCL2L11/BOK/BIRC5/TNFRSF1A/BAX	6
										hsa00980	Metabolism of xenobiotics by cytochrome P450	11/606	78/8163	0.0282978	0.0282978	0.0959174	AKR1C1/UGT1A4/UGT1A7/UGT1A8/UGT1A1/UGT1A5/UGT1A3/UGT1A9/AKR7A2/UGT1A10/UGT1A6	11
										hsa05417	Lipid and atherosclerosis	24/606	215/8163	0.028525	0.028525	0.0959174	JUN/LDLR/NFKBIA/IKBKG/CASP6/TNFRSF10A/MIB2/ERN1/TANK/NFE2L2/ATF4/JAK2/PIK3R2/PLCG1/PPP3R1/MAP2K6/TNFRSF1A/BAX/MAPK13/TBK1/DDIT3/MAPK3/TNFRSF10B/PPP3CA	24
										hsa05204	Chemical carcinogenesis - DNA adducts	10/606	69/8163	0.030094	0.030094	0.0998072	AKR1C2/UGT1A4/UGT1A7/UGT1A8/UGT1A1/UGT1A5/UGT1A3/UGT1A9/UGT1A10/UGT1A6	10
										hsa03018	RNA degradation	11/606	79/8163	0.0307645	0.0307645	0.100652	BTG1/DIS3L/BTG3/BTG2/PATL1/CNOT7/TENT4B/EDC4/PABPC1/EXOSC2/CNOT8	11
										hsa05165	Human papillomavirus infection	34/606	331/8163	0.0322679	0.0322679	0.104163	JAG1/CDKN1A/STAT2/LAMA5/PARD6B/IKBKG/VEGFA/TCF7L2/RBL1/PPP2R2A/TCF7/PPP2R5A/PPP2CB/PPP2R5D/SCRIB/PIK3R2/IFNAR1/RPS6KB2/SOS1/RPS6KB1/RFNG/ATP6V0A1/TNFRSF1A/MAP2K1/BAX/ATP6V0C/TBK1/FZD3/MAPK3/PPP2R2D/CSNK1A1/JAK1/AXIN1/RHEB	34
										hsa04668	TNF signaling pathway	14/606	112/8163	0.0370873	0.0370873	0.118145	JUN/JAG1/NFKBIA/JUNB/IKBKG/CEBPB/ATF4/PIK3R2/MAP2K6/TNFRSF1A/MAP2K1/MAPK13/MAPK3/RIPK1	14
										hsa05223	Non-small cell lung cancer	10/606	72/8163	0.0389637	0.0389637	0.122511	CDKN1A/GADD45A/PIK3R2/TGFA/PLCG1/SOS1/MAP2K1/BAX/MAPK3/BRAF	10
										hsa00511	Other glycan degradation	4/606	18/8163	0.0398925	0.0398925	0.123344	ENGASE/GBA/MAN2B2/HEXD	4
										hsa04218	Cellular senescence	18/606	156/8163	0.0402478	0.0402478	0.123344	CDKN1A/SQSTM1/GADD45A/SIRT1/RBL1/RRAS2/RBBP4/ZFP36L1/PIK3R2/PPP3R1/MAP2K6/MAP2K1/RAD9A/MAPK13/MAPK3/HUS1/PPP3CA/RHEB	18
										hsa04660	T cell receptor signaling pathway	13/606	104/8163	0.0434942	0.0434942	0.131627	JUN/NFKBIA/IKBKG/PIK3R2/PLCG1/SOS1/PPP3R1/MAP2K1/MAPK13/MAPK3/PAK1/NCK1/PPP3CA	13
										hsa03460	Fanconi anemia pathway	8/606	54/8163	0.044276	0.044276	0.132339	BRCA1/FAAP100/FANCD2/EME2/EME1/BRIP1/TELO2/RMI1	8

## Sheet: Supplementary table 5
Supplementary Table 5 : Statistical analysis of RT-qPCR results
HepG2 CON vs HepG2 TREAT	Diff of Means	t	Unadjusted P	Critical Level	Significant?		HepG2 CON vs HepG2 TREAT	Diff of Means	t	Unadjusted P	Critical Level	Significant?
NFKBIA	169.4	13.6	<0.001	0.05	Yes		BRCA1	75.3	6.1	<0.001	0.05	Yes
BBC3	322.6	25.9	<0.001	0.05	Yes		PIDD1	38.3	3.1	0.004	0.05	Yes
GADD45A	334.5	26.9	<0.001	0.05	Yes		PRKDC	68.2	5.5	<0.001	0.05	Yes
VEGFA	131.7	10.6	<0.001	0.05	Yes		ORC1	56.5	4.5	<0.001	0.05	Yes
CDKN1A	94.4	7.6	<0.001	0.05	Yes		ANAPC15	47.6	3.8	<0.001	0.05	Yes
Ls174 CON vs Ls174 TREAT	Diff of Means	t	Unadjusted P	Critical Level	Significant?		Ls174 CON vs Ls174 TREAT	Diff of Means	t	Unadjusted P	Critical Level	Significant?
NFKBIA	24.8	0.3	0.777	0.05	No		BRCA1	49.3	5.7	<0.001	0.05	Yes
BBC3	53.1	0.6	0.545	0.05	No		PIDD1	42.9	4.9	<0.001	0.05	Yes
GADD45A	55.9	0.6	0.524	0.05	No		PRKDC	43.4	5	<0.001	0.05	Yes
VEGFA	14.1	1.6	0.113	0.05	No		ORC1	44.3	5	<0.001	0.05	Yes
CDKN1A	73.4	0.8	0.404	0.05	No		ANAPC15	30.7	3.5	0.001	0.05	Yes

## Sheet: Supplementary table 6
Supplementary Table 6 : Statistical analysis of p53 ChIP-qPCR results
Comparison	Diff of Means	t	Unadjusted P	Critical Level	Significant?
Control vs. CDKN1A	28.2	26.5	<0.001	0.007	Yes
Control vs. BBC3	29.4	27.7	<0.001	0.006	Yes
Control vs. VEGFA	3.6	3.4	<0.001	0.009	Yes
Control vs. GADD45A	3.3	3.1	0.003	0.01	Yes
Control vs. NFKBIA	1.1	1	0.302	0.017	No

## Sheet: Supplementary table 7
Supplementary Table 7 : Statistical analysis of p300 ChIP-qPCR results
Comparison	Diff of Means	t	Unadjusted P	Critical Level	Significant?
Control vs. CDKN1A	1.3	5	<0.001	0.01	Yes
Control vs. BBC3	2.6	9.9	<0.001	0.007	Yes
Control vs. VEGFA	4.4	17.3	<0.001	0.006	Yes
Control vs. GADD45A	0.4	1.8	0.008	0.017	Yes
Control vs. NFKBIA	0.1	0.4	0.668	0.025	No

## Sheet: Supplementary table 8
Supplementary Table 8 : Comparative statistical analysis of p300 ChIP-qPCR results
HepG2 CON vs HepG2 TREAT	Diff of Means	t	Unadjusted P	Critical Level	Significant?
CDKN1A	1.98	3.85	<0.001	0.017	Yes
VEGFA	2.55	4.95	<0.001	0.017	Yes
BBC3	2.81	5.46	<0.001	0.017	Yes
GADD45A	1.16	2.26	0.016	0.017	Yes
NFKBIA	1.01	1.97	0.005	0.017	Yes

## Sheet: Supplementary table 9
Supplementary Table 9 : Top up- and down-regulated transcripts after HME treatment
Ls174						HepG2
Upregulated transcripts						Upregulated transcripts
gene symbol	gene name	p-value	FDR	log2_normalized_fold_change	Description	gene symbol	gene name	p-value	FDR	log2_normalized_fold_change	Description
ENSG00000151632	AKR1C2	4.33641e-10	1.43484e-06	3.15462	aldo-keto reductase family 1 member C2 [Source:HGNC Symbol;Acc:HGNC:385]	ENSG00000183309	ZNF623	8.71692e-13	1.85558e-09	7.28303	zinc finger protein 623 [Source:HGNC Symbol;Acc:HGNC:29084]
ENSG00000147872	PLIN2	5.36778e-10	1.43484e-06	2.81255	perilipin 2 [Source:HGNC Symbol;Acc:HGNC:248]	ENSG00000155090	KLF10	2.46362e-11	2.14088e-08	5.72886	KLF transcription factor 10 [Source:HGNC Symbol;Acc:HGNC:11810]
ENSG00000198074	AKR1B10	3.1879e-06	0.000955271	2.5692	aldo-keto reductase family 1 member B10 [Source:HGNC Symbol;Acc:HGNC:382]	ENSG00000137331	IER3	8.53139e-19	7.41378e-15	5.59295	immediate early response 3 [Source:HGNC Symbol;Acc:HGNC:5392]
ENSG00000113924	HGD	3.82464e-05	0.00516146	2.40808	homogentisate 1,2-dioxygenase [Source:HGNC Symbol;Acc:HGNC:4892]	ENSG00000092978	GPATCH2	3.03374e-08	9.41541e-06	4.73602	G-patch domain containing 2 [Source:HGNC Symbol;Acc:HGNC:25499]
ENSG00000187134	AKR1C1	3.65856e-08	6.35858e-05	2.39266	aldo-keto reductase family 1 member C1 [Source:HGNC Symbol;Acc:HGNC:384]	ENSG00000117640	MTFR1L	1.02964e-07	2.71138e-05	4.49806	mitochondrial fission regulator 1 like [Source:HGNC Symbol;Acc:HGNC:28836]
ENSG00000196139	AKR1C3	2.94256e-07	0.000232462	2.30922	aldo-keto reductase family 1 member C3 [Source:HGNC Symbol;Acc:HGNC:386]	ENSG00000170525	PFKFB3	2.71247e-17	1.17857e-13	4.41401	6-phosphofructo-2-kinase/fructose-2,6-biphosphatase 3 [Source:HGNC Symbol;Acc:HGNC:8874]
ENSG00000168209	DDIT4	9.13713e-06	0.00184655	2.096	DNA damage inducible transcript 4 [Source:HGNC Symbol;Acc:HGNC:24944]	ENSG00000177606	JUN	7.25495e-11	4.84966e-08	4.06873	Jun proto-oncogene, AP-1 transcription factor subunit [Source:HGNC Symbol;Acc:HGNC:6204]
ENSG00000101049	SGK2	1.9887e-05	0.00308604	2	serum/glucocorticoid regulated kinase 2 [Source:HGNC Symbol;Acc:HGNC:13900]	ENSG00000124253	PCK1	2.25686e-11	2.14088e-08	4.02476	phosphoenolpyruvate carboxykinase 1 [Source:HGNC Symbol;Acc:HGNC:8724]
ENSG00000130513	GDF15	5.1575e-07	0.000279225	1.99622	growth differentiation factor 15 [Source:HGNC Symbol;Acc:HGNC:30142]	ENSG00000163069	SGCB	6.53121e-07	0.00013843	3.98075	sarcoglycan beta [Source:HGNC Symbol;Acc:HGNC:10806]
ENSG00000109321	AREG	0.000204958	0.0189477	1.96768	amphiregulin [Source:HGNC Symbol;Acc:HGNC:651]	ENSG00000165272	AQP3	2.3614e-12	3.4201e-09	3.9027	aquaporin 3 (Gill blood group) [Source:HGNC Symbol;Acc:HGNC:636]
ENSG00000142910	TINAGL1	4.2041e-06	0.00110708	1.93399	tubulointerstitial nephritis antigen like 1 [Source:HGNC Symbol;Acc:HGNC:19168]	ENSG00000054282	SDCCAG8	1.47009e-06	0.00030417	3.86215	SHH signaling and ciliogenesis regulator SDCCAG8 [Source:HGNC Symbol;Acc:HGNC:10671]
ENSG00000138081	FBXO11	0.00414474	0.161515	1.85266	F-box protein 11 [Source:HGNC Symbol;Acc:HGNC:13590]	ENSG00000137193	PIM1	1.06765e-12	1.85558e-09	3.85159	Pim-1 proto-oncogene, serine/threonine kinase [Source:HGNC Symbol;Acc:HGNC:8986]
ENSG00000205595	AREGB	0.000484589	0.0366181	1.83551	Colorectum Cell-Derived Growth Factor [Source:HGNC Symbol;Acc:HGNC:651]	ENSG00000125148	MT2A	5.5159e-14	1.59777e-10	3.75865	metallothionein 2A [Source:HGNC Symbol;Acc:HGNC:7406]
ENSG00000137331	IER3	9.47175e-05	0.0106895	1.77243	immediate early response 3 [Source:HGNC Symbol;Acc:HGNC:5392]	ENSG00000181649	PHLDA2	8.14003e-09	2.94737e-06	3.67436	pleckstrin homology like domain family A member 2 [Source:HGNC Symbol;Acc:HGNC:12385]
ENSG00000163993	S100P	7.68755e-07	0.000340573	1.75079	S100 calcium binding protein P [Source:HGNC Symbol;Acc:HGNC:10504]	ENSG00000182718	ANXA2	6.76855e-06	0.00103191	3.48203	annexin A2 [Source:HGNC Symbol;Acc:HGNC:537]
ENSG00000023330	ALAS1	0.00337993	0.144543	1.72862	5'-aminolevulinate synthase 1 [Source:HGNC Symbol;Acc:HGNC:396]	ENSG00000105327	BBC3	8.94204e-06	0.00127387	3.02975	BCL2 Binding Component 3 [Source:HGNC Symbol;Acc:HGNC:17868]
ENSG00000124253	PCK1	0.000346276	0.0276068	1.70596	phosphoenolpyruvate carboxykinase 1 [Source:HGNC Symbol;Acc:HGNC:8724]	ENSG00000116717	GADD45A	3.72344e-05	0.00351704	2.67384	growth arrest and DNA damage inducible Alpha [Source:HGNC Symbol;Acc:HGNC:4095]
ENSG00000161011	SQSTM1	1.16887e-06	0.00048369	1.68365	sequestosome 1 [Source:HGNC Symbol;Acc:HGNC:11280]	ENSG00000100906	NFKBIA	2.9962e-06	0.000578599	2.56545	NFKB inhibitor alpha [Source:HGNC Symbol;Acc:HGNC:7797]
ENSG00000087842	PIR	3.54399e-05	0.0049673	1.66614	pirin [Source:HGNC Symbol;Acc:HGNC:30048]	ENSG00000112715	VEGFA	0.000592809	0.0256294	1.95765	vascular endothelial growth factor A [Source:HGNC Symbol;Acc:HGNC:12680]
ENSG00000100889	PCK2	5.74523e-06	0.00138683	1.57208	phosphoenolpyruvate carboxykinase 2, mitochondrial [Source:HGNC Symbol;Acc:HGNC:8725]	ENSG00000124762	CDKN1A	5.84556e-06	0.000958451	1.82083	cyclin dependent kinase inhibitor 1A [Source:HGNC Symbol;Acc:HGNC:1784]
Downregulated transcripts						Downregulated transcripts
gene symbol	gene name	p-value	FDR	log2_normalized_fold_change	Description	gene symbol	gene name	p-value	FDR	log2_normalized_fold_change	Description
ENSG00000253729	PRKDC	0.00268221	0.0434597	-1.71945	serine/threonine-protein kinase/molecular sensor for DNA damage [Source:HGNC Symbol;Acc:HGNC:9413]	ENSG00000085840	ORC1	0.00888979	0.100197	-1.41504	origin recognition complex essential for the initiation of the DNA replication [Source:HGNC Symbol;Acc:HGNC:8487]
ENSG00000132182	NUP210	6.39859e-06	0.0015028	-2.06848	nucleoporin 210 [Source:HGNC Symbol;Acc:HGNC:30052]	ENSG00000147130	ZMYM3	2.80494e-05	0.00290178	-2.17061	zinc finger MYM-type containing 3 [Source:HGNC Symbol;Acc:HGNC:13054]
ENSG00000146648	EGFR	0.000238615	0.0205303	-2.08746	epidermal growth factor receptor [Source:HGNC Symbol;Acc:HGNC:3236]	ENSG00000158555	GDPD5	7.87269e-05	0.00610837	-2.16993	Glycerophosphodiester Phosphodiesterase Domain Containing 5 [Source:HGNC Symbol;Acc:HGNC:28804]
ENSG00000142798	HSPG2	4.55065e-07	0.000279225	-2.10046	heparan sulfate proteoglycan 2 [Source:HGNC Symbol;Acc:HGNC:5273]	ENSG00000133678	TMEM254	0.000916944	0.0330632	-2.19482	transmembrane protein 254 [Source:HGNC Symbol;Acc:HGNC:25804]
ENSG00000087269	NOP14	0.00167045	0.0879769	-2.10452	NOP14 nucleolar protein [Source:HGNC Symbol;Acc:HGNC:16821]	ENSG00000185000	DGAT1	0.000119815	0.00832956	-2.20122	diacylglycerol O-acyltransferase 1 [Source:HGNC Symbol;Acc:HGNC:2843]
ENSG00000103257	SLC7A5	7.83828e-07	0.000340573	-2.11498	solute carrier family 7 member 5 [Source:HGNC Symbol;Acc:HGNC:11063]	ENSG00000167615	LENG8	0.000181358	0.0115883	-2.23266	leukocyte receptor cluster member 8 [Source:HGNC Symbol;Acc:HGNC:15500]
ENSG00000134569	LRP4	3.85516e-07	0.000271082	-2.11646	LDL receptor related protein 4 [Source:HGNC Symbol;Acc:HGNC:6696]	ENSG00000172828	CES3	0.000216888	0.0128939	-2.25987	carboxylesterase 3 [Source:HGNC Symbol;Acc:HGNC:1865]
ENSG00000138448	ITGAV	0.000171713	0.0171565	-2.12433	integrin subunit alpha V [Source:HGNC Symbol;Acc:HGNC:6150]	ENSG00000163032	VSNL1	1.55769e-05	0.00194625	-2.2716	visinin like 1 [Source:HGNC Symbol;Acc:HGNC:12722]
ENSG00000164125	FAM198B	0.00061334	0.0427803	-2.15754	Golgi Associated Kinase 1B [Source:HGNC Symbol;Acc:HGNC:25312]	ENSG00000149809	TM7SF2	0.000162776	0.0107161	-2.27616	transmembrane 7 superfamily member 2 [Source:HGNC Symbol;Acc:HGNC:11863]
ENSG00000104549	SQLE	8.71821e-05	0.00996859	-2.17705	squalene epoxidase [Source:HGNC Symbol;Acc:HGNC:11279]	ENSG00000110200	ANAPC15	0.000154317	0.0102367	-2.28011	anaphase promoting complex subunit 15 [Source:HGNC Symbol;Acc:HGNC:24531]
ENSG00000113441	LNPEP	0.000104524	0.0113539	-2.24462	leucyl and cystinyl aminopeptidase [Source:HGNC Symbol;Acc:HGNC:6656]	ENSG00000167702	KIFC2	0.000369053	0.0185603	-2.28857	kinesin family member C2 [Source:HGNC Symbol;Acc:HGNC:29530]
ENSG00000137642	SORL1	5.46241e-07	0.000279225	-2.33787	sortilin related receptor 1 [Source:HGNC Symbol;Acc:HGNC:11185]	ENSG00000181513	ACBD4	0.000102187	0.00727875	-2.31079	acyl-CoA binding domain containing 4 [Source:HGNC Symbol;Acc:HGNC:23337]
ENSG00000116962	NID1	2.43268e-06	0.000845599	-2.35509	nidogen 1 [Source:HGNC Symbol;Acc:HGNC:7821]	ENSG00000049239	H6PD	4.0445e-05	0.00377921	-2.32193	hexose-6-phosphate dehydrogenase/glucose 1-dehydrogenase [Source:HGNC Symbol;Acc:HGNC:4795]
ENSG00000136731	UGGT1	4.89429e-07	0.000279225	-2.39304	UDP-glucose glycoprotein glucosyltransferase 1 [Source:HGNC Symbol;Acc:HGNC:15663]	ENSG00000245848	CEBPA	4.55934e-05	0.00408461	-2.32919	CCAAT enhancer binding protein alpha [Source:HGNC Symbol;Acc:HGNC:1833]
ENSG00000139428	MMAB	0.000720114	0.0477694	-2.40118	metabolism of cobalamin associated B [Source:HGNC Symbol;Acc:HGNC:19331]	ENSG00000167280	ENGASE	3.0738e-05	0.00307026	-2.37197	endo-beta-N-acetylglucosaminidase [Source:HGNC Symbol;Acc:HGNC:24622]
ENSG00000083857	FAT1	1.24924e-07	0.000120621	-2.47748	FAT atypical cadherin 1 [Source:HGNC Symbol;Acc:HGNC:3595]	ENSG00000142798	HSPG2	4.57315e-06	0.000805376	-2.44788	heparan sulfate proteoglycan 2 [Source:HGNC Symbol;Acc:HGNC:5273]
ENSG00000064651	SLC12A2	6.57289e-10	1.43484e-06	-2.54923	solute carrier family 12 member 2 [Source:HGNC Symbol;Acc:HGNC:10911]	ENSG00000132793	LPIN3	6.54724e-05	0.0053675	-2.48296	lipin 3 [Source:HGNC Symbol;Acc:HGNC:14451]
ENSG00000188157	AGRN	1.12498e-07	0.000120621	-2.74177	agrin [Source:HGNC Symbol;Acc:HGNC:329]	ENSG00000110042	DTX4	7.73376e-05	0.00605463	-2.55615	deltex E3 ubiquitin ligase 4 [Source:HGNC Symbol;Acc:HGNC:29151]
ENSG00000075568	TMEM131	3.88448e-05	0.00516146	-2.81629	transmembrane protein 131 [Source:HGNC Symbol;Acc:HGNC:30366]	ENSG00000156398	SFXN2	3.48779e-05	0.00336766	-2.56071	sideroflexin 2 [Source:HGNC Symbol;Acc:HGNC:16086]
ENSG00000131061	ZNF341	7.1756e-08	0.000103927	-4.56717	zinc finger protein 341 [Source:HGNC Symbol;Acc:HGNC:15992]	ENSG00000012048	BRCA1	5.66004e-06	0.00094588	-2.58496	BRCA1 DNA repair associated [Source:HGNC Symbol;Acc:HGNC:1100]

## Sheet: Supplementary table 10
Supplementary Table 10 : PPI network statistics
HePG2		Ls174
Network stat	Value	Network stat	Value
number of nodes:	40	number of nodes:	40
number of edges:	35	number of edges:	25
average node degree:	1.75	average node degree:	1.28
avg. local clustering coefficient:	0.345	avg. local clustering coefficient:	0.392
expected number of edges:	13	expected number of edges:	10
PPI enrichment p-value:	5.71e-07	PPI enrichment p-value:	3.64e-05
